# Supplementary material for: Recurrent Campylobacter jejuni Infections with In Vivo Selection of Resistance to Macrolides and Carbapenems: Molecular Characterization of Resistance Determinants
Source: Microbiol Spectr. 2023 Jun 26;11(4):e01070-23. doi: 10.1128/spectrum.01070-23 (PMC10434052; doi:10.1128/spectrum.01070-23)
Supplement: Supplemental file 3 — Table S1. Download spectrum.01070-23-s0003.xlsx, XLSX file, 0.01 MB [file spectrum.01070-23-s0003.xlsx]

## Sheet: Folha1
Table S1. List of polyN tracts evaluated on this study.
Target a	Product	Reference
Cj0685c	Invasion protein CipA	1
Cj1420c	SAM-dependent methyltransferase	1
Cj1342c	Carbonic anhydrase Maf7	1
Cj0170_Cj0171	SAM-dependent methyltransferase	1
Cj0617	Carbonic anhydrase	1
Cj0628	Putative lipoprotein-capA	1
Cj0045c	Hemerythrin-like iron-binding protein	1
Cj1139c	Beta-1,3 galactosyltransferase WlaN	1
Cj1295	Amino peptidase associated with modification of pseudominic acid	1
Cj1296	Aminoglycoside N3'-acetyltransferase	1
Cj1325	SAM-dependent methyltransferase	1
Cj1318	Motility accessory factor Maf1	1
Cj1144c	Putative alpha-1,4 galactosyltransferase	1
Cj0031	Type II restriction endonuclease	1
Cj0046	Putative sodium:sulfate transmembrane transport protein (pseudogene)	1
Cj1426c	6-O-Me transferase	1
Cj1429c	Hypothetical protein Cj1429c	1
Cj1437c	Aminotransferase	1
Cj1421c_Cj1422c	Capsular polysaccharide biosynthesis heptosyltransferase HddD (MeOPN transferase)	1
Cj1306c_Cj1305c_Cj1310c	Carbonic anhydrase	1
Cj0735	Putative periplasmic protein	1
Cj0067	Chlorohydrolase	1
Cj0275	ATP-dependent Clp protease ATP-binding subunit ClpX	1
Cj0905c	Alanine racemase	??
wcbK_CAMP1649 / CJJ81176_1426 b	GDP-mannose 4,6-dehydratase involved in capsular biosynthesis	4
CJSA_1362 c	hypothetical protein in Campylobacter jejuni subsp. jejuni IA3902; CP001876	??
up_Cj0565	Pseudogene (conserved hypothetical protein)	3
up_Cj1321	Putative transferase	3
down_Cj0742	IGR Heme/hemopexin transporter protein HuxB precursor (pseudo) and 16S rRNA	3
down_Cj0029	IGR Cj0029 and 16S rRNA	3
down_Cj0431	IGR Cj0431 and 16S rRNA	3
peg.280_B1 / C8J_1078 d	dTDP-6-deoxy-3,4-keto-hexulose isomerase	1
peg.282_B1 / C8J_1080 d	dTDP-6-deoxy-3,4-keto-hexulose isomerase	1
peg.1332_A1 / GRO12_04500 e	alpha-2,3-sialyltransferase (LPS biosynthesis)	This study
traG_peg.9_B1 / KPG50_04855 f	conjugal transfer protein TraG (plasmid??)	This study
upstream peg.630_B1 / CJM129_8515 g	IGR between HPs	This study
upstream peg.1180_A1 / NCTC12851_00250 h	Methyl-accepting chemotaxis signal transduction protein	This study
a Locus_tag according to the annotation of reference genome of Campylobacter jejuni subsp. jejuni NCTC 11168 = ATCC 700819 strain (NC_002163.1)
b Absent in C. jejuni subsp. jejuni NCTC 11168 = ATCC 700819. Locus_tag according to the genome annotation of C. jejuni subsp. jejuni 81-176 (CP000538.1)
c Absent in C. jejuni subsp. jejuni NCTC 11168 = ATCC 700819. Locus_tag according to the genome annotation of C. jejuni subsp. jejuni IA3902 (CP001876.1)
d Absent in C. jejuni subsp. jejuni NCTC 11168 = ATCC 700819. Locus_tag according to the genome annotation of C. jejuni subsp. jejuni 81116 (CP000814.1)
e Absent in C. jejuni subsp. jejuni NCTC 11168 = ATCC 700819. Locus_tag according to the genome annotation of C. jejuni CFSAN096306 strain (CP047478.1)
f Absent in C. jejuni subsp. jejuni NCTC 11168 = ATCC 700819. Locus_tag according to the genome annotation of C. jejuni R18.1301 strain (CP076504.1)
g Absent in C. jejuni subsp. jejuni NCTC 11168 = ATCC 700819. Locus_tag according to the genome annotation of C. jejuni subsp. jejuni M129 strain (CP007749.1)
h Absent in C. jejuni subsp. jejuni NCTC 11168 = ATCC 700819. Locus_tag according to the genome annotation of C. jejuni NCTC12851 strain (LR134507.1)
References	DOI
1	https://doi.org/10.3389/fmicb.2021.705139
2	https://doi.org/10.1099/mgen.0.000228
3	Burnham, P.M., Hendrixson, D.R. Campylobacter jejuni: collective components promoting a successful enteric lifestyle. Nat Rev Microbiol 16, 551–565 (2018). https://doi.org/10.1038/s41579-018-0037-9
4	Kivistö RI, Kovanen S, Skarp-de Haan A, Schott T, Rahkio M, Rossi M, Hänninen ML. Evolution and comparative genomics of Campylobacter jejuni ST-677 clonal complex. Genome Biol Evol. 2014 Sep 4;6(9):2424-38. doi: 10.1093/gbe/evu194.
