# Supplementary material for: Recurrent Campylobacter jejuni Infections with In Vivo Selection of Resistance to Macrolides and Carbapenems: Molecular Characterization of Resistance Determinants
Source: Microbiol Spectr. 2023 Jun 26;11(4):e01070-23. doi: 10.1128/spectrum.01070-23 (PMC10434052; doi:10.1128/spectrum.01070-23)
Supplement: Supplemental file 5 — Table S3. Download spectrum.01070-23-s0005.xlsx, XLSX file, 0.02 MB [file spectrum.01070-23-s0005.xlsx]

## Sheet: Folha1
Table S3 - Loci exhibiting genetic diversity among isolates from clinical Case A.
								Isolate
A1 NODE		NODE position (bp)		Nt Change		Aa Change		A1	A2	A3	A4	A5	A6	A7		NCTC 11168 Locus_tag a		Gene		Product		Functional Category
1		283164		A2075G					Ö	Ö	Ö	Ö	Ö	Ö		Cjr02, Cjr05, Cjr08		23S rRNA		Large Subunit Ribosomal RNA		Antibiotic resistance
2		12932		G463A		Ala155Thr			Ö	Ö	Ö	Ö	Ö	Ö		Cj0020c				Cytochrome c551 peroxidase
2		133365		G613A		Glu205Lys			Ö	Ö	Ö	Ö	Ö	Ö		Cj1608				Possible two-component regulator		Signal transduction
3		82943		G1768A		Ala590Thr			Ö	Ö	Ö	Ö	Ö	Ö		Cj0835c		acnB		Aconitate hydratase 2		Energy metabolism
3		154516		-75dupT					Ö	Ö	Ö	Ö	Ö	Ö		IGR upstream Cj0917c				Promoter region of Cj0917c (carbon starvation protein A)		Cell envelope
4		158076		T233C		Met78Thr			Ö	Ö	Ö	Ö	Ö	Ö		peg.1180_A1 / NCTC12851_00250 b		trg		Methyl-accepting chemotaxis signal transduction protein		Chemotaxis and mobility
5		113789		272_273delTT		Phe91fs			Ö	Ö	Ö	Ö	Ö	Ö		Cj1287c				NADP-dependent malic enzyme / malate oxidoreductase		Central intermediary metabolism
6		122777		A448G		Ile150Val			Ö	Ö	Ö	Ö	Ö	Ö		Cj1564				Methyl-accepting chemotaxis signal transduction protein		Chemotaxis and mobility
7		41771		-94delT					Ö	Ö	Ö	Ö	Ö	Ö		IGR upstream Cj0204				Promoter region of Cj0204 (Oligopeptide transporter, OPT family)		Transport/binding proteins
12		796		A-71T					Ö†	Ö†	Ö	Ö†	Ö†	Ö		IGR upstream peg.172_A1 / GRO26_07660 c				Promoter region of GRO26_07660 (Methyl-accepting chemotaxis protein)		Chemotaxis and mobility
6		122786		A457G		Thr153Ala			Ö							Cj1564				Methyl-accepting chemotaxis signal transduction protein		Chemotaxis and mobility
5		11641		T325C		Cys109Arg				Ö	Ö	Ö	Ö	Ö		Cj1189c		cetB		Signal transduction protein CetB, mediates an energy taxis response		Signal transduction
5		12963		T400A		Phe134Ile				Ö			Ö§			Cj1190c		cetA		Signal transduction protein CetA		Signal transduction
12		20038		C280T		Gln94*				Ö			Ö§			Cj0125c		dksA		Molecular chaperone DnaK suppressor DksA		Conserved hypothetical proteins
1		269434		T-57G							Ö	Ö	Ö§	Ö		IGR upstream Cj0444				Promoter region of Cj0444 (putative TonB-dependent outer membrane receptor - pseudo)		Fatty acid biosynthesis
4		57837		C514T		Pro172Ser					Ö	Ö	Ö§	Ö		Cj0368c		cmeR		Transcriptional repressor of CmeABC operon		Antibiotic resistance
4		120845		G715A		Glu239Lys					Ö(2)	Ö	Ö§	Ö		Cj0299		blaOXA-61		OXA-61 family class D β-lactamase		Antibiotic resistance
5		14392		143dupG		Ser48fs					Ö	Ö	§	Ö		Cj1192		dctA		Putative C4-dicarboxylate transport protein		Transport/binding proteins
5		83594		417_418insGAC		Asn139_Ala140insAsp					Ö	Ö	Ö§			Cj1259		porA		Major outer membrane protein		Cell envelope
1		82821		C1529T		Thr510Ile					Ö	Ö				Cj0652		pbpC		Peptidoglycan D,D-transpeptidase MrdA / Cell division protein FtsI		Cell envelope
3		81067		1037dupT		Leu346fs					Ö					Cj0834c				Ankyrin repeat-containing possible periplasmic protein		Cell envelope
4		121568		A-9G							Ö					IGR upstream Cj0299				Promoter region of Cj0299 (blaOXA-61)		Antibiotic resistance
4		121636		C-77T							Ö					IGR upstream Cj0299				Promoter region of Cj0299 (blaOXA-61)		Antibiotic resistance
12		52044		-67_-71delAATAT							Ö					IGR upstream Cj0087				Promoter region of Cj0087 (Aspartate ammonia-lyase, AspA)		Central intermediary metabolism
3		81059		1045dupG		Ala349fs						Ö				Cj0834c				Ankyrin repeat-containing possible periplasmic protein		Cell envelope
4		59146		G1096A		Ala366Thr						Ö				Cj0367c		cmeA		Periplasmic fusion protein CmeA (multidrug efflux system CmeABC)		Antibiotic resistance
4		158736		G893A		Ser298Asn						Ö				peg.1180_A1 / NCTC12851_00250 b		trg		Methyl-accepting chemotaxis signal transduction protein		Chemotaxis and mobility
5		14383		135delC		Ile46fs							§	Ö		Cj1192		dctA		Putative C4-dicarboxylate transport protein		Transport/binding proteins
11		21081		C947T		Thr316Ile							§	Ö		Cj0958c		yidC		Inner membrane protein translocase and chaperone YidC		Cell envelope
3		81571		G534A		Trp178*								Ö		Cj0834c				Ankyrin repeat-containing possible periplasmic protein		Cell envelope
a Open Reading Frames (ORFs) designations according to the annotation of reference genome of Campylobacter jejuni subsp. jejuni NCTC 11168 = ATCC 700819 strain (NC_002163.1)
b Absent in C. jejuni subsp. jejuni NCTC 11168 = ATCC 700819. Locus_tag according to the genome annotation of C. jejuni NCTC12851 strain (LR134507.1)
c Absent in C. jejuni subsp. jejuni NCTC 11168 = ATCC 700819. Locus_tag according to the genome annotation of C. jejuni CFSAN096302 strain (CP047480.1)
*		premature stop gain
Ö		present mutation
§		allelic mixture
†		<10 reads
(n)		no. of copies
