# Supplementary material for: Recurrent Campylobacter jejuni Infections with In Vivo Selection of Resistance to Macrolides and Carbapenems: Molecular Characterization of Resistance Determinants
Source: Microbiol Spectr. 2023 Jun 26;11(4):e01070-23. doi: 10.1128/spectrum.01070-23 (PMC10434052; doi:10.1128/spectrum.01070-23)
Supplement: Supplemental file 6 — Table S4. Download spectrum.01070-23-s0006.xlsx, XLSX file, 0.01 MB [file spectrum.01070-23-s0006.xlsx]

## Sheet: Folha1
Table S4 - Loci exhibiting genetic diversity among isolates from clinical Case B.
								Isolate
B1 NODE		NODE position (bp)		Nt Change		Aa Change		B1	B2	B3	B4	B5		NCTC 11168 Locus_tag a		Gene		Product		Functional Category
3		28847		T34C		Phe12Leu			Ö§	Ö	Ö	Ö		Cj0400		fur		Ferric uptake regulation protein FUR		Signal transduction
3		57288		-13_-23delCAAGGCAAAAC					Ö§	Ö	Ö	Ö		IGR upstream Cj0367c				Promoter region of cmeABC operon		Antibiotic resistance
3		120814		A-9G						Ö	Ö	Ö§		IGR upstream Cj0299				Promoter region of Cj0299 (blaOXA-61)		Antibiotic resistance
12		56031		417_418insGAC		Asn139_Ala140insAsp				Ö	Ö	Ö		Cj1259		porA		Major outer membrane protein		Cell envelope
12		56280		G167A		Gly56Asp				Ö	Ö	Ö		Cj1259		porA		Major outer membrane protein		Cell envelope
4		39691		660dupA		Gly221fs					Ö			Cj1069				VirK family antimicrobial peptide resistance protein		Antibiotic resistance
6		95770		339dupA		Tyr114fs					Ö			Cj0834c				Ankyrin repeat-containing possible periplasmic protein		Cell envelope
3		58547		A133G		Lys45Glu						Ö		Cj0366c		cmeB		Multidrug efflux system, membrane fusion componen CmeB		Antibiotic resistance
8		74036		A361G		Thr121Ala						Ö		Cj1413c		kpsS		Capsular polysaccharide export system protein KpsS		Cell envelope
a Open Reading Frames (ORFs) designations according to the annotation of reference genome of Campylobacter jejuni subsp. jejuni NCTC 11168 = ATCC 700819 strain (NC_002163.1)
*		premature stop gain
Ö		present mutation
§		allelic mixture
†		<10 reads
(n)		no. of copies
