# Supplementary material for: Recurrent Campylobacter jejuni Infections with In Vivo Selection of Resistance to Macrolides and Carbapenems: Molecular Characterization of Resistance Determinants
Source: Microbiol Spectr. 2023 Jun 26;11(4):e01070-23. doi: 10.1128/spectrum.01070-23 (PMC10434052; doi:10.1128/spectrum.01070-23)
Supplement: Supplemental file 7 — Table S5. Download spectrum.01070-23-s0007.xlsx, XLSX file, 0.01 MB [file spectrum.01070-23-s0007.xlsx]

## Sheet: Folha1
Table S5 - List of phase variable polyN regions with genetic heterogenity among isolates.
Clinical Case		Locus_tag a		Gene		Type of homopolymeric tract		Product		Putative Biological Role
A		upstream peg.1180_A1 / NCTC12851_00250 b				poly-A/T		Promoter region of peg.1180_A1 / NCTC12851_00250 (trg) b		Chemotaxis and mobility
		IGR upstream Cj1321				poly-G/C		IGR between the putative transferase Cj1321 and Cj1320		Motility
		Cj0170-Cj0171				poly-G/C		SAM-dependent methyltransferase		Motility (flagellar glycosylation)
		Cj0617				poly-G/C		Hypothetical protein		Motility
		Cj1342c		maf7		poly-G/C		Motility accessory factor Maf7		Motility
		Cj0031				poly-G/C		Putative type IIS restriction/modification enzyme		Synthesis and modification of macromolecules
		Cj0045c				poly-G/C		Hemerythrin-like iron-binding protein		Transport/binding proteins
		Cj1421c-Cj1422c				poly-G/C		Putative sugar transferase		Capsule
		Cj1144c				poly-G/C		Putative alpha-1,4 galactosyltransferase		LPS modification
		peg.1332_A1 / GRO12_04500 c				poly-G/C		Alpha-2,3-sialyltransferase (LPS biosynthesis)		LPS biosynthesis
B		downstream Cj0431				poly-G/C		IGR between the periplasmic ATP/GTP-binding protein Cj0431 and 16S rRNA
		Cj1342c		maf7		poly-G/C		Motility accessory factor Maf7		Motility
		Cj0170_Cj0171				poly-G/C		Hypothetical protein
		downstream Cj0742				poly-G/C		IGR between the outer membrane protein Cj0742 (pseudo) and 16S rRNA
		upstream Cj1321				poly-G/C		IGR between the putative transferase Cj1321 and Cj1320
		Cj0045c				poly-G/C		Hemerythrin-like iron-binding protein		Transport/binding proteins - Cations
		Cj1295				poly-G/C		Hypothetical protein with an aminopeptidase-like domain
		Cj1296				poly-G/C		Aminoglycoside N3'-acetyltransferase		Antibiotic resistance
		upstream Cj0565				poly-G/C		Hypothetical protein
		wcbK_CAMP1649 / CJJ81176_1426 d				poly-G/C		GDP-mannose 4,6-dehydratase		Capsular biosynthesis
		downstream Cj0029				poly-G/C		IGR between the L-asparaginase AnsA (Cj0029) and 16S rRNA
		traG_peg.9_B1 / KPG50_04855 e		traG		poly-G/C		Conjugal transfer protein TraG
		upstream peg.630_B1 / CJM129_8515 f				poly-G/C		IGR between HPs
		peg.280_B1 / C8J_1078 g				poly-G/C		dTDP-6-deoxy-3,4-keto-hexulose isomerase
		peg.282_B1 / C8J_1080 g				poly-G/C		dTDP-6-deoxy-3,4-keto-hexulose isomerase
a Locus_tag according to the annotation of reference genome of Campylobacter jejuni subsp. jejuni NCTC 11168 = ATCC 700819 strain (NC_002163.1)
b Absent in C. jejuni subsp. jejuni NCTC 11168 = ATCC 700819. Locus_tag according to the genome annotation of C. jejuni NCTC12851 strain (LR134507.1)
c Absent in C. jejuni subsp. jejuni NCTC 11168 = ATCC 700819. Locus_tag according to the genome annotation of C. jejuni CFSAN096306 strain (CP047478.1)
d Absent in C. jejuni subsp. jejuni NCTC 11168 = ATCC 700819. Locus_tag according to the genome annotation of C. jejuni subsp. jejuni 81-176 (CP000538.1)
e Absent in C. jejuni subsp. jejuni NCTC 11168 = ATCC 700819. Locus_tag according to the genome annotation of C. jejuni R18.1301 strain (CP076504.1)
f Absent in C. jejuni subsp. jejuni NCTC 11168 = ATCC 700819. Locus_tag according to the genome annotation of C. jejuni subsp. jejuni M129 strain (CP007749.1)
g Absent in C. jejuni subsp. jejuni NCTC 11168 = ATCC 700819. Locus_tag according to the genome annotation of C. jejuni subsp. jejuni 81116 (CP000814.1)
Cut-offs for poly-G/C (≥7), poly-A/T (≥10), dinucleotide (≥6) and longer repeat units (≥5) were selected based on published data [2, 21, 33–35].
